# Supplementary material for: Redesign and Validation of a Real-Time RT-PCR to Improve Surveillance for Avian Influenza Viruses of the H9 Subtype
Source: Viruses. 2022 Jun 10;14(6):1263. doi: 10.3390/v14061263 (PMC9227555; doi:10.3390/v14061263)
Supplement: Supplementary file 1 [file viruses-14-01263-s001.zip]

Archive with 5 entries (5 files):
- Table S1 rev.xlsx
- Table S2 rev.xlsx
- Table S3 rev.xlsx
- Table S4.xlsx
- viruses-1713850-supplementary File S1.pdf
