# Supplementary material for: Redesign and Validation of a Real-Time RT-PCR to Improve Surveillance for Avian Influenza Viruses of the H9 Subtype
Source: Viruses. 2022 Jun 10;14(6):1263. doi: 10.3390/v14061263 (PMC9227555; doi:10.3390/v14061263)
Supplement: Supplementary file 1 [file viruses-14-01263-s001.zip › Table S1 rev.xlsx]

## Sheet: ASp
Analytical specificity
Pathogen/sample	Subtype/Serotype/Genotype/Clade	Strain	Matrix	Parameter assessed	Extraction method	Result
PBSa	-	-	PBSa	Exclusivity	QIAsymphony DSP Virus/Pathogen Midi kit (Qiagen)	Neg
Tracheal swabs	-	-	Swabs from SPF chickens	Exclusivity	QIAsymphony DSP Virus/Pathogen Midi kit (Qiagen)	Neg
Cloacal swabs	-	-	Swabs from SPF chickens	Exclusivity	QIAsymphony DSP Virus/Pathogen Midi kit (Qiagen)	Neg
Oviduct homogenate (1:4 in PBSa)	-	-	Oviduc from SPF chickens	Exclusivity	QIAsymphony DSP Virus/Pathogen Midi kit (Qiagen)	Neg
Oviduct homogenate (1:10 in PBSa)	-	-	Oviduc from SPF chickens	Exclusivity	QIAsymphony DSP Virus/Pathogen Midi kit (Qiagen)	Neg
Avian orthoavulavirus	AOAV-1	APMV-1/pigeon/2875/00 L.1/01	Allantoic fluid	Exclusivity	QIAsymphony DSP Virus/Pathogen Midi kit (Qiagen)	Neg
Avian orthoavulavirus	AOAV-1	NDV Ulster 2C L.2/11	Allantoic fluid	Exclusivity	QIAsymphony DSP Virus/Pathogen Midi kit (Qiagen)	Neg
Avian orthoavulavirus	AOAV-1	NDV LaSota Ag4/09	Allantoic fluid	Exclusivity	QIAsymphony DSP Virus/Pathogen Midi kit (Qiagen)	Neg
Avian orthoavulavirus	AOAV-1	NDV La Sota L.40/14	Allantoic fluid	Exclusivity	NucleoSpin RNA (Macherey Nagel)	Neg
Avian orthoavulavirus	AOAV-1	NDV Ulster 2C L.2/11	Allantoic fluid	Exclusivity	NucleoSpin RNA (Macherey Nagel)	Neg
Avian orthoavulavirus	AOAV-2	APMV-2/chicken/Yucaipa/56 L.1/06	Allantoic fluid	Exclusivity	QIAsymphony DSP Virus/Pathogen Midi kit (Qiagen)	Neg
Avian orthoavulavirus	AOAV-3	APMV-3/turkey/1087/82 L.3/05	Allantoic fluid	Exclusivity	QIAsymphony DSP Virus/Pathogen Midi kit (Qiagen)	Neg
Avian orthoavulavirus	AOAV-4	APMV-4/duck/Hong Kong D3/75 L.1/06	Allantoic fluid	Exclusivity	QIAsymphony DSP Virus/Pathogen Midi kit (Qiagen)	Neg
Avian orthoavulavirus	AOAV-6	APMV-6/duck/Hong Kong/199/77 L.1/02	Allantoic fluid	Exclusivity	QIAsymphony DSP Virus/Pathogen Midi kit (Qiagen)	Neg
Avian orthoavulavirus	AOAV-7	APMV-7/dove/United Kingdom/4/75 L.1/05	Allantoic fluid	Exclusivity	QIAsymphony DSP Virus/Pathogen Midi kit (Qiagen)	Neg
Avian orthoavulavirus	AOAV-8	APMV-8/goose/1053/76 L.1/06	Allantoic fluid	Exclusivity	QIAsymphony DSP Virus/Pathogen Midi kit (Qiagen)	Neg
Avian orthoavulavirus	AOAV-9	APMV-9/pintail/Italy/493/04 L.1/10	Allantoic fluid	Exclusivity	QIAsymphony DSP Virus/Pathogen Midi kit (Qiagen)	Neg
West Nile virus	Lineage 1	WNV Eg-101	Mouse brain homogenate	Exclusivity	QIAsymphony DSP Virus/Pathogen Midi kit (Qiagen)	Neg
West Nile virus	Lineage 2	WNV Hu-04	Mouse brain homogenate	Exclusivity	QIAsymphony DSP Virus/Pathogen Midi kit (Qiagen)	Neg
Avian influenza, type A	H1N1	A/duck/Italy/1447/05 L.3/08	Allantoic fluid	Exclusivity	QIAsymphony DSP Virus/Pathogen Midi kit (Qiagen)	Neg
Avian influenza, type A	H2N1	A/goose/Italy/1658/2007	Allantoic fluid	Exclusivity	QIAsymphony DSP Virus/Pathogen Midi kit (Qiagen)	Neg
Avian influenza, type A	H3N8	A/psitt/Italy/2873/00 L.1/07	Allantoic fluid	Exclusivity	QIAsymphony DSP Virus/Pathogen Midi kit (Qiagen)	Neg
Avian influenza, type A	H4N8	A/cockatoo/England/72 L.2/06	Allantoic fluid	Exclusivity	QIAsymphony DSP Virus/Pathogen Midi kit (Qiagen)	Neg
Avian influenza, type A	H5N1	A/mallard/Italy/3401/05 L.1/11	Allantoic fluid	Exclusivity	QIAsymphony DSP Virus/Pathogen Midi kit (Qiagen)	Neg
Avian influenza, type A	H5N3	A/duck/Italy/775/04 L.2/11	Allantoic fluid	Exclusivity	QIAsymphony DSP Virus/Pathogen Midi kit (Qiagen)	Neg
Avian influenza, type A	H6N2	A/turkey/Canada/65 L.2/05	Allantoic fluid	Exclusivity	QIAsymphony DSP Virus/Pathogen Midi kit (Qiagen)	Neg
Avian influenza, type A	H7N1	A/turkey/Italy/4580/99 L.3/04	Allantoic fluid	Exclusivity	QIAsymphony DSP Virus/Pathogen Midi kit (Qiagen)	Neg
Avian influenza, type A	H7N3	A/turkey/Italy/9289/V02 L.2/11	Allantoic fluid	Exclusivity	QIAsymphony DSP Virus/Pathogen Midi kit (Qiagen)	Neg
Avian influenza, type A	H8N4	A/turkey/Ontario/6118/68 L.1/16	Allantoic fluid	Exclusivity	QIAsymphony DSP Virus/Pathogen Midi kit (Qiagen)	Neg
Avian influenza, type A	H10N1	A/ostrich/South Africa/01 L.3/06	Allantoic fluid	Exclusivity	QIAsymphony DSP Virus/Pathogen Midi kit (Qiagen)	Neg
Avian influenza, type A	H11N9	A/duck/Menphis/546/1974 L.1/06	Allantoic fluid	Exclusivity	QIAsymphony DSP Virus/Pathogen Midi kit (Qiagen)	Neg
Avian influenza, type A	H12N5	A/duck/Alberta/60/76 L.1/14	Allantoic fluid	Exclusivity	QIAsymphony DSP Virus/Pathogen Midi kit (Qiagen)	Neg
Avian influenza, type A	H13N6	A/gull/Maryland/704/77 L.1/08	Allantoic fluid	Exclusivity	QIAsymphony DSP Virus/Pathogen Midi kit (Qiagen)	Neg
Avian influenza, type A	H14N5	A/mallard/Gurjev/263/82 L.1/06	Allantoic fluid	Exclusivity	QIAsymphony DSP Virus/Pathogen Midi kit (Qiagen)	Neg
Avian influenza, type A	H15N9	A/wedge-tailed shearwater/Western Australia/2576/79 L1/06	Allantoic fluid	Exclusivity	QIAsymphony DSP Virus/Pathogen Midi kit (Qiagen)	Neg
Avian influenza, type A	H16N3	A/gull/Denmark/68110/02 L.12/06	Allantoic fluid	Exclusivity	QIAsymphony DSP Virus/Pathogen Midi kit (Qiagen)	Neg
Infectious bronchitis virus	GI-23	IBV/IS/1494/06 L3/11	Allantoic fluid	Exclusivity	QIAsymphony DSP Virus/Pathogen Midi kit (Qiagen)	Neg
Infectious bronchitis virus	GI-13	IBV/eng/793B L.3/09	Allantoic fluid	Exclusivity	QIAsymphony DSP Virus/Pathogen Midi kit (Qiagen)	Neg
Infectious bronchitis virus	GI-16	IBV/Italy/3917/11 Q1 L.1/11	Allantoic fluid	Exclusivity	QIAsymphony DSP Virus/Pathogen Midi kit (Qiagen)	Neg
Infectious bronchitis virus	GI-19	QX 2000/liver/chicken/Italy/2005 L.1/16	Allantoic fluid	Exclusivity	QIAsymphony DSP Virus/Pathogen Midi kit (Qiagen)	Neg
Infectious bronchitis virus	GI-1	IBV/M41/19/95	Allantoic fluid	Exclusivity	QIAsymphony DSP Virus/Pathogen Midi kit (Qiagen)	Neg
Infectious bronchitis virus	GI-1	IBV/Massachusetts/M41	Allantoic fluid	Exclusivity	NucleoSpin RNA (Macherey Nagel)	Neg
Infectious bronchitis virus	GI-19	QX 2000/liver/chicken/Italy/2005 L.1/16	Allantoic fluid	Exclusivity	NucleoSpin RNA (Macherey Nagel)	Neg
Infectious bronchitis virus	GI-9	IBV/ARK99	Allantoic fluid	Exclusivity	NucleoSpin RNA (Macherey Nagel)	Neg
Infectious bronchitis virus	GI-21	IBV/CK/ITA/497/02	Allantoic fluid	Exclusivity	NucleoSpin RNA (Macherey Nagel)	Neg
Infectious bronchitis virus	GII	IBV/Netherlands/D1466	Allantoic fluid	Exclusivity	NucleoSpin RNA (Macherey Nagel)	Neg
Infectious laryngotracheitis virus	ILTV	ILTV L.1/09	CEL cell culture	Exclusivity	QIAsymphony DSP Virus/Pathogen Midi kit (Qiagen)	Neg
Turkey rhinotracheitis virus	Type A	TRV-A L.2/09	Allantoic fluid	Exclusivity	QIAsymphony DSP Virus/Pathogen Midi kit (Qiagen)	Neg
Turkey rhinotracheitis virus	Type B	TRV-B L.2/09	Allantoic fluid	Exclusivity	QIAsymphony DSP Virus/Pathogen Midi kit (Qiagen)	Neg
Infectious bursal disease virus	Vaccinia strain	Nobilis Gumboro (IBDV D78)	Allantoic fluid	Exclusivity	QIAsymphony DSP Virus/Pathogen Midi kit (Qiagen)	Neg
Chicken anemia virus	-	CAV L.1/08	MDCC-MSB1 cell culture	Exclusivity	QIAsymphony DSP Virus/Pathogen Midi kit (Qiagen)	Neg
Marek's disease virus	Vaccinia strain	Nobilis Marexine Ca 126 - 2000d (HVT L. 575A)	Nobilis Marexine diluent	Exclusivity	QIAsymphony DSP Virus/Pathogen Midi kit (Qiagen)	Neg
Marek's disease virus	Vaccinia strain	Nobilis Rismavac 2000 DS (CVI 998)	Nobilis Rismavac diluent	Exclusivity	QIAsymphony DSP Virus/Pathogen Midi kit (Qiagen)	Neg
Escherichia coli	-	16MAV-656/16	Luria-Bertani broth	Exclusivity	QIAsymphony DSP Virus/Pathogen Midi kit (Qiagen)	Neg
Staphylococcus spp.	-	17MAV-2047/10	Brain Heart Infusion broth	Exclusivity	QIAsymphony DSP Virus/Pathogen Midi kit (Qiagen)	Neg
Mycoplasma synoviae	-	17MAV-4114/1	FREY liquid medium	Exclusivity	QIAsymphony DSP Virus/Pathogen Midi kit (Qiagen)	Neg
Mycoplasma gallisepticum	-	17MAV-517/6	FREY liquid medium	Exclusivity	QIAsymphony DSP Virus/Pathogen Midi kit (Qiagen)	Neg
Mycoplasma iowae	-	12DIA-2421/76	FREY liquid medium	Exclusivity	QIAsymphony DSP Virus/Pathogen Midi kit (Qiagen)	Neg
Mycoplasma meleagridis	-	11DIA-2944/9	FREY liquid medium	Exclusivity	QIAsymphony DSP Virus/Pathogen Midi kit (Qiagen)	Neg
Avian influenza, type A	H9N2	A/turkey/Wisconsin/66 H9N2 L14/07	Allantoic fluid	Inclusivity	QIAsymphony DSP Virus/Pathogen Midi kit (Qiagen)	11.78
Avian influenza, type A	H9N7	A/turkey/Scotland/1/70 H9N7 L1/21	Allantoic fluid	Inclusivity	NucleoSpin RNA (Macherey Nagel)	13.53
Avian influenza, type A	H9N2	A/chicken/Iran/10VIR854-1/2002 H9N2 L5/19	Allantoic fluid	Inclusivity	QIAsymphony DSP Virus/Pathogen Midi kit (Qiagen)	10.62
Avian influenza, type A	H9N2	A/chicken/Iran/854-5/2008 L.9/11	Allantoic fluid	Inclusivity	MagMAX Pathogen RNA/DNA Kit (Applied Biosystems)	11.12
Avian influenza, type A	H9N2	A/chicken/Afghanistan/329-5/2009 L.16/11	Allantoic fluid	Inclusivity	MagMAX Pathogen RNA/DNA Kit (Applied Biosystems)	9.82
Avian influenza, type A	H9N2	A/chicken/Iran/854-3/2009 L.12/11	Allantoic fluid	Inclusivity	MagMAX Pathogen RNA/DNA Kit (Applied Biosystems)	11.33
Avian influenza, type A	H9N2	A/chicken/Iran/854-4/2009 L.8/11	Allantoic fluid	Inclusivity	MagMAX Pathogen RNA/DNA Kit (Applied Biosystems)	10.84
Avian influenza, type A	H9N6/Y439	A/duck/Vietnam/OIE-2334/2010	Allantoic fluid (pre-diluted 1:4)	Inclusivity	MagMAX Pathogen RNA/DNA Kit (Applied Biosystems)	16.06
Avian influenza, type A	H9N2	A/chicken/Israel/1163/2011 H9N2 L1/15	Allantoic fluid	Inclusivity	QIAsymphony DSP Virus/Pathogen Midi kit (Qiagen)	9.74
Avian influenza, type A	H9N2	A/chicken/Bangladesh/1915-38/2011 L.20/12	Allantoic fluid	Inclusivity	MagMAX Pathogen RNA/DNA Kit (Applied Biosystems)	8
Avian influenza, type A	H9N8/Y280	A/duck/Vietnam/OIE-2749/2012	Allantoic fluid (pre-diluted 1:4)	Inclusivity	MagMAX Pathogen RNA/DNA Kit (Applied Biosystems)	13.6
Avian influenza, type A	H9N2	A/chicken/Jordan/7163-8/2012 L.30/13	Allantoic fluid	Inclusivity	MagMAX Pathogen RNA/DNA Kit (Applied Biosystems)	9.77
Avian influenza, type A	H9N2	A/chicken/Saudi Arabia/3676-10/2012 L.1/12	Allantoic fluid	Inclusivity	MagMAX Pathogen RNA/DNA Kit (Applied Biosystems)	10.32
Avian influenza, type A	H9N2	A/chicken/Egypt/2962-110/2013 L.31/13	Allantoic fluid	Inclusivity	MagMAX Pathogen RNA/DNA Kit (Applied Biosystems)	10.34
Avian influenza, type A	H9N2	A/chicken/Egypt/2962-160/2013 L.32/13	Allantoic fluid	Inclusivity	MagMAX Pathogen RNA/DNA Kit (Applied Biosystems)	10.17
Avian influenza, type A	H9N2	A/chicken/Saudi Arabia/3622-31/2013 L.20/19	Allantoic fluid	Inclusivity	QIAamp Viral RNA Mini Kit (Qiagen)	10.25
Avian influenza, type A	H9N2	A/chicken/Libya/7225-2/2013	Allantoic fluid	Inclusivity	QIAamp Viral RNA Mini Kit (Qiagen)	10.87
Avian influenza, type A	H9N2/Y439	A/duck/Hokkaido/K04/2014	Allantoic fluid (pre-diluted 1:4)	Inclusivity	MagMAX Pathogen RNA/DNA Kit (Applied Biosystems)	12.15
Avian influenza, type A	H9N2/Y439	A/turkey/Italy/16VIR8643-60/2016	Allantoic fluid	Inclusivity	QIAsymphony DSP Virus/Pathogen Midi kit (Qiagen)	8.83
Avian influenza, type A	H9N2/Y439	A/anas platyrhynchos/Belgium/9074_19RS2345-11/2016	Allantoic fluid	Inclusivity	QIAamp Viral RNA Mini Kit (Qiagen)	14.78
Avian influenza, type A	H9N2/Y439	A/anas platyrhynchos/Belgium/9313_19RS2345-13/2016	Allantoic fluid	Inclusivity	QIAamp Viral RNA Mini Kit (Qiagen)	13.25
Avian influenza, type A	H9N2/Y439	A/turkey/Italy/16VIR8642-13/2016	Allantoic fluid	Inclusivity	QIAsymphony DSP Virus/Pathogen Midi kit (Qiagen)	12.55
Avian influenza, type A	H9N2/Y280	A/chicken/Vietnam/HU5-1578/2016	Allantoic fluid (pre-diluted 1:4)	Inclusivity	MagMAX Pathogen RNA/DNA Kit (Applied Biosystems)	9.36
Avian influenza, type A	H9N2/Y280	A/chicken/Vietnam/HU7-15/2017	Allantoic fluid (pre-diluted 1:4)	Inclusivity	MagMAX Pathogen RNA/DNA Kit (Applied Biosystems)	9.4
Avian influenza, type A	H9N2/G1	A/chicken/Senegal/17VIR4455-2/2017	Allantoic fluid	Inclusivity	QIAsymphony DSP Virus/Pathogen Midi kit (Qiagen)	8.52
Avian influenza, type A	H9N2/G1	A/chicken/Brong-Ahafo/18VIR1513-11/2017	Allantoic fluid	Inclusivity	QIAsymphony DSP Virus/Pathogen Midi kit (Qiagen)	9.31
Avian influenza, type A	H9N2/G1	A/chicken/Brong-Ahafo/18VIR1513-13/2017	Allantoic fluid	Inclusivity	QIAsymphony DSP Virus/Pathogen Midi kit (Qiagen)	8.23
Avian influenza, type A	H9N2/Y280	A/chicken/Vietnam/HU10-1947/2018	Allantoic fluid (pre-diluted 1:4)	Inclusivity	MagMAX Pathogen RNA/DNA Kit (Applied Biosystems)	8.13
Avian influenza, type A	H9N2/Y280	A/chicken/Vietnam/HU9-549/2018	Allantoic fluid (pre-diluted 1:10)	Inclusivity	MagMAX Pathogen RNA/DNA Kit (Applied Biosystems)	11.66
Avian influenza, type A	H9N2/G1	A/chicken/Ashanti/18VIR1513-23/2018	Allantoic fluid	Inclusivity	QIAsymphony DSP Virus/Pathogen Midi kit (Qiagen)	8.22
Avian influenza, type A	H9N2/G1	A/avian/Niger/19VIR1322-64/2019	Allantoic fluid	Inclusivity	QIAsymphony DSP Virus/Pathogen Midi kit (Qiagen)	9.13
Avian influenza, type A	H9N2/G1	A/avian/Niger/19VIR1322-65/2019	Allantoic fluid	Inclusivity	QIAsymphony DSP Virus/Pathogen Midi kit (Qiagen)	9.35
Avian influenza, type A	H9N2/G1	A/avian/Nigeria/VRD-21-001_21RS744-59/2021	Allantoic fluid	Inclusivity	MagMAX Pathogen RNA/DNA Kit (Applied Biosystems)	20.77
Avian influenza, type A	H9N2/G1	A/avian/Nigeria/VRD-21-068-8_21RS744-73/2021	Allantoic fluid	Inclusivity	MagMAX Pathogen RNA/DNA Kit (Applied Biosystems)	20.15
Avian influenza, type A	H9Nx	A/wild bird/Italy/19VIR1112-35/2019	Stool	Selectivity	QIAsymphony DSP Virus/Pathogen Midi kit (Qiagen)	30.76
Avian influenza, type A	H9N2	A/Eurasian teal/Italy/19VIR8284-28/2019	Cloacal swab	Selectivity	QIAsymphony DSP Virus/Pathogen Midi kit (Qiagen)	24.24
Avian influenza, type A	H9Nx	A/mallard/Italy/19VIR9132-139/2019	Cloacal swab	Selectivity	QIAsymphony DSP Virus/Pathogen Midi kit (Qiagen)	29.37
