# Supplementary material for: Redesign and Validation of a Real-Time RT-PCR to Improve Surveillance for Avian Influenza Viruses of the H9 Subtype
Source: Viruses. 2022 Jun 10;14(6):1263. doi: 10.3390/v14061263 (PMC9227555; doi:10.3390/v14061263)
Supplement: Supplementary file 1 [file viruses-14-01263-s001.zip › Table S2 rev.xlsx]

## Sheet: Repeatability
		Within run repeatability
		A/pheasant/Italy/21VIR2284-22/2021/H9N2 (Y439)
		LoD + 3 log (10E+4,18 EID50/100 ml)		LoD + 1 log (10E+1,18 EID50/100 ml)		LoD log (10E+0,18 EID50/100 ml)
		CV	Agreement %	CV	Agreement %	CV	Agreement %
	Spiked of tracheal swabs	≤ 0,01	≥ 98,90	≤ 0,01	≥ 98,90	≤ 0,02	≥ 97,99
	Spiked of oviduct homogenate	≤ 0,01	≥ 98,53	≤ 0,02	≥ 98,43	≤ 0,03	≥ 97,39
		A/chicken/Nigeria/19VIR8424-15/2019/H9N2 (G1)
		LoD + 3 log (10E+4,5 EID50/100 ml)		LoD + 1 log (10E+1,5 EID50/100 ml)		LoD log (10E+0,5 EID50/100 ml)
		CV	Agreement %	CV	Agreement %	CV	Agreement %
	Spiked of tracheal swabs	≤ 0,02	≥ 98,28	≤ 0,01	≥ 98,98	≤ 0,03	≥ 96,72
	Spiked of oviduct homogenate	≤ 0,01	≥ 99,22	≤ 0,02	≥ 98,43	≤ 0,04	≥ 96,40
		Between days repeatability
		A/pheasant/Italy/21VIR2284-22/2021/H9N2 (Y439)
		LoD + 3 log (10E+4,18 EID50/100 ml)		LoD + 1 log (10E+4,18 EID50/100 ml)		LoD log (10E+4,18 EID50/100 ml)
		CV	Agreement %	CV	Agreement %	CV	Agreement %
	Spiked of tracheal swabs	0.02	97.67	0.01	98.67	0.01	98.55
	Spiked of oviduct homogenate	0.02	98.25	0.02	98.3	0.02	97.9
		A/chicken/Nigeria/19VIR8424-15/2019/H9N2 (G1)
		LoD + 3 log (10E+4,5 EID50/100 ml)		LoD + 1 log (10E+1,5 EID50/100 ml)		LoD log (10E+0,5 EID50/100 ml)
		CV	Agreement %	CV	Agreement %	CV	Agreement %
	Spiked of tracheal swabs	0.02	97.97	0.03	97.31	0.03	97.4
	Spiked of oviduct homogenate	0.03	97.48	0.02	97.71	0.03	97.19
