# Supplementary material for: Redesign and Validation of a Real-Time RT-PCR to Improve Surveillance for Avian Influenza Viruses of the H9 Subtype
Source: Viruses. 2022 Jun 10;14(6):1263. doi: 10.3390/v14061263 (PMC9227555; doi:10.3390/v14061263)
Supplement: Supplementary file 1 [file viruses-14-01263-s001.zip › Table S3 rev.xlsx]

## Sheet: DSe
Diagnostic sensitivity
Sample	Source	Subtype	Clade	Extraction method	Pan-H9 rRT-PCR	M-gene AIV (Heine et al., 2015)	Monne et al., (2008)	Saito et al., (2019)	Hassan et al., (2019)
A/chicken/Malaysia/2630-1/2012	Brain	H9N2	Y280	MagMAX Pathogen RNA/DNA Kit (Applied Biosystems)	29.1	28.93	Not tested	Not tested	Not tested
A/chicken/Malaysia/2630-2/2012	Trachea	H9N2	n.a.	MagMAX Pathogen RNA/DNA Kit (Applied Biosystems)	31.61	30.54	Not tested	Not tested	Not tested
A/chicken/Malaysia/2630-5/2012	Heart	H9N2	Y280	MagMAX Pathogen RNA/DNA Kit (Applied Biosystems)	30.24	26.26	Not tested	Not tested	Not tested
A/chicken/Malaysia/2630-8/2012	Lung	H9N2	Y280	MagMAX Pathogen RNA/DNA Kit (Applied Biosystems)	22.42	22.44	Not tested	Not tested	Not tested
A/mallard/Italy/18VIR7037-236/2018	Cloacal swab	H9N2	Y439	QIAsymphony DSP Virus/Pathogen Midi kit (Qiagen)	27.29	27.77	Not tested	Not tested	Not tested
A/mallard/Italy/18VIR10474-168/2018	Cloacal swab	H9N2	Y439	QIAsymphony DSP Virus/Pathogen Midi kit (Qiagen)	24.91	26.55	Not tested	Not tested	Not tested
A/wild bird/Italy/19VIR1112-35/2019	Stool	H9Nx	n.a.	QIAsymphony DSP Virus/Pathogen Midi kit (Qiagen)	30.76	31.9	38.91	43	35,12 (35,12)
A/mallard/Italy/19VIR7911-52/2019	Cloacal swab	H9N2	n.a.	QIAsymphony DSP Virus/Pathogen Midi kit (Qiagen)	31.23	30.5	30.98	35.4	32,64 (32,64)
A/Eurasian teal/Italy/19VIR8284-28/2019	Cloacal swab	H9N2	Y439	QIAsymphony DSP Virus/Pathogen Midi kit (Qiagen)	24.24	27.72	28.39	32.33	24,32 (24,32)
A/chicken/Nigeria/4-SK-LC6-10T_19VIR8425-10/2019	Swab	H9N2	G1	QIAsymphony DSP Virus/Pathogen Midi kit (Qiagen)	10.51	10.61	9.66	14.07	13,01 (13,01)
A/chicken/Nigeria/3-RV-CK6-10T_19VIR8425-6/2019	Swab	H9N2	G1	QIAsymphony DSP Virus/Pathogen Midi kit (Qiagen)	10.58	10.43	Neg	13.39	18,00* (18,00*)
A/chicken/Nigeria/5-IM-LB10-12-14-15T_19VIR8425-17/2019	Swab	H9Nx	n.a.	QIAsymphony DSP Virus/Pathogen Midi kit (Qiagen)	30.4	30.34	Neg	32.47	Neg (Neg)
A/mallard/Italy/19VIR9132-139/2019	Cloacal swab	H9Nx	n.a.	QIAsymphony DSP Virus/Pathogen Midi kit (Qiagen)	29.37	32.26	33.03	38.15	30,63 (30,63)
A/mallard/Italy/19VIR9132-215/2019	Cloacal swab	H9N2	n.a.	QIAsymphony DSP Virus/Pathogen Midi kit (Qiagen)	27.49	29.31	27.59	33.44	27,71 (27,71)
A/chicken/Middle East/896AN/2019	FTA (tracheal swab)	H9N2	n.a.	QIAsymphony DSP Virus/Pathogen Midi kit (Qiagen)	21.85	19.66	Neg	26.6	23,14* (23,14*)
A/chicken/Middle East/827AN/2019	FTA (cloacal swab)	H9N2	n.a.	QIAsymphony DSP Virus/Pathogen Midi kit (Qiagen)	22.24	22.12	27.39	26.14	24,40* (Neg)
A/chicken/Benin/19-A-06-801-E_20VIR6511-1/2019	Tracheal swab	H9N2	G1	QIAamp Viral RNA Mini Kit (Qiagen)	24.26	26.77	Neg	28.22	34,41* (34,41*)
A/chicken/Benin/19-A-06-835-E_20VIR6511-52/2019	Tracheal swab	H9N2	G1	QIAamp Viral RNA Mini Kit (Qiagen)	26.53	29.51	Neg	Neg	35,96* (Neg)
A/chicken/Benin/19-A-06-828-E_20VIR6511-74/2019	Tracheal swab	H9N2	G1	QIAamp Viral RNA Mini Kit (Qiagen)	26.04	29.21	Not tested	Not tested	Not tested
A/chicken/Benin/19-A-07-979-E_20VIR6511-93/2019	Tracheal swab	H9N2	G1	QIAamp Viral RNA Mini Kit (Qiagen)	26.07	30.51	Neg	30.05	35,82* (Neg)
A/chicken/Benin/19-A-10-1348-E_20VIR6511-112/2019	Tracheal swab	H9N2	G1	QIAamp Viral RNA Mini Kit (Qiagen)	22.23	26.19	Not tested	Not tested	Not tested
A/chicken/Middle East/2762AN/2020	FTA	H9N2	n.a.	QIAsymphony DSP Virus/Pathogen Midi kit (Qiagen)	21.31	20.23	Neg	25.41	23,96* (23,96*)
A/chicken/Middle East/1099AN/2020	FTA	H9Nx	n.a.	QIAsymphony DSP Virus/Pathogen Midi kit (Qiagen)	27.78	28.5	Neg	31.83	Neg (Neg)
A/chicken/Middle East/2282AN/2020	FTA	H9Nx	n.a.	QIAsymphony DSP Virus/Pathogen Midi kit (Qiagen)	26.36	26.66	Neg	30.09	Neg (Neg)
A/chicken/Middle East/1655AN/2020	FTA	H9N2	n.a.	QIAsymphony DSP Virus/Pathogen Midi kit (Qiagen)	24.2	23.68	34.54	28.16	Neg (Neg)
A/chicken/Africa/1481AN/2020	FTA (tracheal swab)	H9N2	n.a.	QIAsymphony DSP Virus/Pathogen Midi kit (Qiagen)	21.3	21.05	Neg	23.15	Neg (Neg)
A/chicken/Africa/1389AN/2020	FTA (tracheal swab)	H9N2	G1	QIAsymphony DSP Virus/Pathogen Midi kit (Qiagen)	17.51	18.26	Neg	21.56	22,93* (Neg)
A/chicken/Africa/1998AN/2020	FTA (cloacal swab)	H9N2	n.a.	QIAsymphony DSP Virus/Pathogen Midi kit (Qiagen)	30.78	29.93	Neg	33.27	Neg (Neg)
A/mallard/Italy/20VIR4251-94/2020	Cloacal swab	H9N2	n.a.	QIAsymphony DSP Virus/Pathogen Midi kit (Qiagen)	32.5	32.13	32.8	40.25	31,10 (31,10)
A/mallard/Italy/20VIR4251-97/2020	Cloacal swab	H9N2	n.a.	QIAsymphony DSP Virus/Pathogen Midi kit (Qiagen)	31.96	31.26	31.17	38.1	31,26 (31,26)
A/mallard/Italy/20VIR4251-122/2020	Cloacal swab	H9N2	n.a.	QIAsymphony DSP Virus/Pathogen Midi kit (Qiagen)	27.81	29.23	31.55	33.04	30,4 (30,40)
A/mallard/Italy/20VIR4251-139/2020	Cloacal swab	H9N2	n.a.	QIAsymphony DSP Virus/Pathogen Midi kit (Qiagen)	18.4	21.6	21.32	25.12	20,56 (20,56)
A/mallard/Italy/20VIR4278-4/2020	Cloacal swab	H9N2	n.a.	QIAsymphony DSP Virus/Pathogen Midi kit (Qiagen)	27.73	27.62	28.82	32.08	27,88 (27,88)
A/Eurasian teal/Italy/20VIR4446-29/2020	Cloacal swab	H9N2	Y439	QIAsymphony DSP Virus/Pathogen Midi kit (Qiagen)	26.01	27.06	28.42	31.03	27,53 (27,53)
A/chicken/Africa/1195AN/2021	FTA (tracheal swab)	H9Nx	n.a.	QIAsymphony DSP Virus/Pathogen Midi kit (Qiagen)	20.29	22.77	27.34	25.64	26,13* (26,13*)
A/mallard/Italy/21VIR245-56/2021	Feather Swab	H9Nx	n.a.	MagMAX Pathogen RNA/DNA Kit (Applied Biosystems)	32.66	35.67	Not tested	Not tested	Not tested
A/Eurasian teal/Italy/21VIR434-92/2021	Cloacal swab	H9Nx	n.a.	MagMAX Pathogen RNA/DNA Kit (Applied Biosystems)	33.04	35.62	Not tested	Not tested	Not tested
A/Eurasian teal/Italy/21VIR434-93/2021	Cloacal swab	H9Nx	n.a.	MagMAX Pathogen RNA/DNA Kit (Applied Biosystems)	34.27	35.87	Not tested	Not tested	Not tested
A/chicken/Asia/794AN/2021	FTA	H9Nx	n.a.	QIAsymphony DSP Virus/Pathogen Midi kit (Qiagen)	34.54	33.23	34.74	37.48	33,46 (33,46)
A/chicken/Asia/2584AN/2021	FTA	H9N2	Y280	QIAsymphony DSP Virus/Pathogen Midi kit (Qiagen)	18.57	20.82	22.23	22.91	19,16 (19,16)
A/Eurasian teal/Italy/21VIR1345-64/2021	Cloacal swab	H9Nx	n.a.	MagMAX Pathogen RNA/DNA Kit (Applied Biosystems)	29.33	30.61	Not tested	Not tested	Not tested
A/chicken/Asia/2349AN/2021	FTA	H9N2	n.a.	QIAsymphony DSP Virus/Pathogen Midi kit (Qiagen)	32.85	29.58	33.28	30.65	31,30 (31,30)
A/poultry/Niger/ET1_21VIR2131-37/2021	Swab	H9N2	G1	QIAamp Viral RNA Mini Kit (Qiagen)	16.01	19.63	Not tested	Not tested	Not tested
A/poultry/Niger/ET5_21VIR2131-41/2021	Swab	H9N2	G1	QIAamp Viral RNA Mini Kit (Qiagen)	13.14	15.02	Not tested	Not tested	Not tested
A/chicken/Asia/905AN/2021	FTA (cloacal swab)	H9N2	n.a.	QIAsymphony DSP Virus/Pathogen Midi kit (Qiagen)	29.21	32.11	32	33.68	31,33 (31,33)
A/chicken/Asia/1812AN/2021	FTA (tracheal swab)	H9N2	n.a.	QIAsymphony DSP Virus/Pathogen Midi kit (Qiagen)	23.77	25.06	24.64	26.09	23,63 (23,63)
A/chicken/Asia/2417AN/2021	FTA (cloacal swab)	H9Nx	n.a.	QIAsymphony DSP Virus/Pathogen Midi kit (Qiagen)	33.75	33.9	33.61	36.7	31,62 (31,62)
A/pheasant/Italy/21VIR2284-4/2021	Pool of 5 tracheal swabs	H9Nx	Y439	QIAsymphony DSP Virus/Pathogen Midi kit (Qiagen)	26.46	27.41	Not tested	Not tested	Not tested
A/pheasant/Italy/21VIR2284-5/2021	Pool of 5 cloacal swabs	H9Nx	Y439	QIAsymphony DSP Virus/Pathogen Midi kit (Qiagen)	34.15	35.23	Not tested	Not tested	Not tested
A/pheasant/Italy/21VIR2284-7/2021	Pool of 5 cloacal swabs	H9Nx	Y439	QIAsymphony DSP Virus/Pathogen Midi kit (Qiagen)	25.4	26.77	Not tested	Not tested	Not tested
A/chicken/Middle East/2851AN/2021	FTA (tracheal swab)	H9N2	n.a.	QIAsymphony DSP Virus/Pathogen Midi kit (Qiagen)	24.51	23.67	Neg	28.43	23,65* (Neg)
A/chicken/Middle East/982AN/2021	FTA (tracheal swab)	H9N2	n.a.	QIAsymphony DSP Virus/Pathogen Midi kit (Qiagen)	22.84	21.6	Neg	27.41	26,92* (Neg)
A/chicken/Middle East/1949AN/2021	FTA (tracheal swab)	H9Nx	n.a.	QIAsymphony DSP Virus/Pathogen Midi kit (Qiagen)	31.05	30.73	Neg	34.81	29,13* (Neg)
A/chicken/Middle East/2766AN/2021	FTA	H9N2	n.a.	QIAsymphony DSP Virus/Pathogen Midi kit (Qiagen)	18.06	18.23	22.81	21.41	25,13* (25,13*)
A/chicken/Middle East/2816AN/2021	FTA	H9Nx	n.a.	QIAsymphony DSP Virus/Pathogen Midi kit (Qiagen)	33.2	30.31	Neg	37.14	Neg (Neg)
A/chicken/Middle East/2518AN/2021	FTA	H9N2	G1	QIAsymphony DSP Virus/Pathogen Midi kit (Qiagen)	16.96	15.4	Neg	20.42	28,64 (Neg)
A/chicken/Middle East/225AN/2021	FTA	H9N2	n.a.	QIAsymphony DSP Virus/Pathogen Midi kit (Qiagen)	24.42	24.17	Neg	28.13	32,31* (32,31*)
A/chicken/Middle East/1952AN/2021	FTA	H9Nx	n.a.	QIAsymphony DSP Virus/Pathogen Midi kit (Qiagen)	27.57	25.25	Neg	32.57	Neg (Neg)
A/chicken/Middle East/2242AN/2021	FTA	H9N2	n.a.	QIAsymphony DSP Virus/Pathogen Midi kit (Qiagen)	18.21	16.25	Neg	22.01	26,17* (26,17*)
A/chicken/Middle East/2931AN/2021	FTA	H9N2	G1	QIAsymphony DSP Virus/Pathogen Midi kit (Qiagen)	16.29	16.95	20.46	20.04	18,44* (18,44*)
A/chicken/Middle East/1833AN/2021	FTA (tracheal swab)	H9N2	n.a.	QIAsymphony DSP Virus/Pathogen Midi kit (Qiagen)	26.36	24.71	28.81	28.34	25,76 (25,76)
A/chicken/Ghana/AVL-852-21/21VIR7050-43/2021	Trachea	H9N2	G1	QIAsymphony DSP Virus/Pathogen Midi kit (Qiagen)	20.31	22.9	Not tested	Not tested	Not tested
A/chicken/Ghana/AVL-852-21/21VIR7050-44/2021	Brain	H9Nx	n.a.	QIAsymphony DSP Virus/Pathogen Midi kit (Qiagen)	24.34	21.36	Not tested	Not tested	Not tested
A/chicken/Nigeria/VRD-21-239/21VIR7423-12/2021	Organ	H9N2	G1	QIAsymphony DSP Virus/Pathogen Midi kit (Qiagen)	25.26	22.31	Not tested	Not tested	Not tested
A/cockerel/Nigeria/VRD-21-243/21VIR7423-13/2021	Organ	H9Nx	G1	QIAsymphony DSP Virus/Pathogen Midi kit (Qiagen)	34.21	31.57	Not tested	Not tested	Not tested
A/chicken/Nigeria/VRD-21-216/21VIR7423-35/2021	Organ	H9N2	G1	QIAsymphony DSP Virus/Pathogen Midi kit (Qiagen)	27.13	27.53	Not tested	Not tested	Not tested
A/avian/Nigeria/VRD-21-222A/21VIR7423-36/2021	Organ	H9N2	G1	QIAsymphony DSP Virus/Pathogen Midi kit (Qiagen)	24.1	24.19	Not tested	Not tested	Not tested
A/avian/Nigeria/VRD-21-222C/21VIR7423-37/2021	Organ	H9Nx	n.a.	QIAsymphony DSP Virus/Pathogen Midi kit (Qiagen)	32.55	32.21	Not tested	Not tested	Not tested
A/goose/Italy/22VIR1743-11/2022	Stool	H9Nx	n.a.	MagMAX Pathogen RNA/DNA Kit (Applied Biosystems)	27.55	28.81	28.31	30	27,67 (27,67)
A/Eurasian teal/Italy/22VIR1926-44/2022	Cloacal swab	H9Nx	n.a.	MagMAX Pathogen RNA/DNA Kit (Applied Biosystems)	30.17	33.1	30.85	35.55	30,41 (30,41)
n.a. not available
* Flat amplification curve or low RFU. Between brakets, results with fluorescence drift correction are reported

## Sheet: DSp
Diagnostic specificity
Sample	Species	Source	Subtype	Extraction method	Pan-H9 rRT-PCR	M-gene AIV, Heine et al., 2015
18VIR10646-75/2018	Northern shoveler	Cloacal swab	H5Nx	QIAsymphony DSP Virus/Pathogen Midi kit (Qiagen)	Negative	31.97
18VIR11053-1/2018	Eurasian teal	Tracheal swab	H7Nx	QIAsymphony DSP Virus/Pathogen Midi kit (Qiagen)	Negative	36.43
19VIR2658-52/2019	Turkey	Cloacal swab	H1N1pdm09	QIAsymphony DSP Virus/Pathogen Midi kit (Qiagen)	Negative	28.17
19VIR2658-62/2019	Turkey	Cloacal swab	H1N1pdm09	QIAsymphony DSP Virus/Pathogen Midi kit (Qiagen)	Negative	34.95
19VIR5642-30/2019	Mallard	Cloacal swab	H3N9	QIAsymphony DSP Virus/Pathogen Midi kit (Qiagen)	Negative	26.74
19VIR5706-4/2019	Wild duck	Stool	H5Nx	QIAsymphony DSP Virus/Pathogen Midi kit (Qiagen)	Negative	31.19
19VIR5751-1/2019	Chicken	Tracheal swab	H7N3	QIAsymphony DSP Virus/Pathogen Midi kit (Qiagen)	Negative	32.46
19VIR/5837-55/2019	Mallard	Cloacal swab	H3N8	QIAsymphony DSP Virus/Pathogen Midi kit (Qiagen)	Negative	24.49
19VIR6649-19/2019	Eurasian teal	Cloacal swab	H6N8	QIAsymphony DSP Virus/Pathogen Midi kit (Qiagen)	Negative	28.89
19VIR6649-28/2019	Mallard	Cloacal swab	H6N8	QIAsymphony DSP Virus/Pathogen Midi kit (Qiagen)	Negative	23.53
19VIR937-1/2019	Eurasian teal	Ileum	H6N2	QIAsymphony DSP Virus/Pathogen Midi kit (Qiagen)	Negative	28.3
19VIR2658-98/2019	Turkey	Lung	H1N1pdm09	QIAsymphony DSP Virus/Pathogen Midi kit (Qiagen)	Negative	33.24
19VIR2795-6/2019	Turkey	Cecal tonsil	H1N1pdm09	QIAsymphony DSP Virus/Pathogen Midi kit (Qiagen)	Negative	36.17
19VIR3504/2019	Chicken	Allantoic fluid	H3N1	QIAsymphony DSP Virus/Pathogen Midi kit (Qiagen)	Negative	13.65
20VIR147-1/2019	Turkey	Allantoic fluid	H5N8	QIAsymphony DSP Virus/Pathogen Midi kit (Qiagen)	Negative	10.5
20VIR1725-1/2020	Chicken	Tracheal swab	H5N2	QIAsymphony DSP Virus/Pathogen Midi kit (Qiagen)	Negative	10.09
20VIR4911-52/2020	Mallard	Cloacal swab	H5N3	QIAsymphony DSP Virus/Pathogen Midi kit (Qiagen)	Negative	24.08
20VIR5487-3/2020_H6N1	Chicken	Allantoic fluid	H6N1	QIAamp Viral RNA Mini Kit (Qiagen)	Negative	19.94
21VIR2593-31/2021	Duck	Brain	H5N8	NucleoSpin RNA (Macherey Nagel)	Negative	11.29
21VIR3163-1/2021	Chicken	Brain	H5N5	QIAamp Viral RNA Mini Kit (Qiagen)	Negative	10.46
21VIR3035-1/2021	Yellow-legged gull	Allantoic fluid	H5N4	QIAamp Viral RNA Mini Kit (Qiagen)	Negative	10.27
21VIR2593-15/2021	Wooper swan	Brain	H5N5	NucleoSpin RNA (Macherey Nagel)	Negative	8.33
21VIR2593-17/2021	Wooper swan	Organs	H5N5	NucleoSpin RNA (Macherey Nagel)	Negative	10.26
21VIR3163-2/2021	Chicken	Trachea and lung	H5N5	QIAamp Viral RNA Mini Kit (Qiagen)	Negative	15.81
21VIR3291-1/2021	Chicken	Trachea	H5N8	NucleoSpin RNA (Macherey Nagel)	Negative	15.24
21VIR3369-5/2021	Chicken	Tracheal swab	H5N8	QIAsymphony DSP Virus/Pathogen Midi kit (Qiagen)	Negative	16.19
21VIR3291-1/2021	Chicken	Intestine	H5N8	NucleoSpin RNA (Macherey Nagel)	Negative	15.51
21VIR2593-20/2021	Wooper swan	Intestine	H5N5	NucleoSpin RNA (Macherey Nagel)	Negative	14.75
19VIR2658-104/2019	Turkey	Kidney	H1N1pdm09	QIAsymphony DSP Virus/Pathogen Midi kit (Qiagen)	Negative	Negative
21VIR/7514-11/2021	Goose	Cloacal swab (goose)	-	QIAsymphony DSP Virus/Pathogen Midi kit (Qiagen)	Negative	Negative
21VIR/7514-12/2021	Duck	Cloacal swab (duck)	-	QIAsymphony DSP Virus/Pathogen Midi kit (Qiagen)	Negative	Negative
21VIR/7529-1/2021	Duck	Tracheal swab (duck)	-	QIAsymphony DSP Virus/Pathogen Midi kit (Qiagen)	Negative	Negative
21VIR/7529-2/2021	Duck	Tracheal swab (duck)	-	QIAsymphony DSP Virus/Pathogen Midi kit (Qiagen)	Negative	Negative
21VIR/7530-1/2021	Pheasant	Tracheal swab (pheasant)	-	QIAsymphony DSP Virus/Pathogen Midi kit (Qiagen)	Negative	Negative
21VIR/7530-2/2021	Pheasant	Tracheal swab (pheasant)	-	QIAsymphony DSP Virus/Pathogen Midi kit (Qiagen)	Negative	Negative
21VIR/7530-3/2021	Pheasant	Tracheal swab (pheasant)	-	QIAsymphony DSP Virus/Pathogen Midi kit (Qiagen)	Negative	Negative
21VIR/7530-4/2021	Pheasant	Tracheal swab (pheasant)	-	QIAsymphony DSP Virus/Pathogen Midi kit (Qiagen)	Negative	Negative
21VIR/7531-1/2021	Pheasant	Tracheal swab (pheasant)	-	QIAsymphony DSP Virus/Pathogen Midi kit (Qiagen)	Negative	Negative
21VIR/7531-2/2021	Pheasant	Tracheal swab (pheasant)	-	QIAsymphony DSP Virus/Pathogen Midi kit (Qiagen)	Negative	Negative
21VIR/7531-3/2021	Pheasant	Tracheal swab (pheasant)	-	QIAsymphony DSP Virus/Pathogen Midi kit (Qiagen)	Negative	Negative
21VIR/7531-4/2021	Pheasant	Tracheal swab (pheasant)	-	QIAsymphony DSP Virus/Pathogen Midi kit (Qiagen)	Negative	Negative
21VIR/7532-1/2021	Quail	Tracheal swab (quail)	-	QIAsymphony DSP Virus/Pathogen Midi kit (Qiagen)	Negative	Negative
21VIR/7532-2/2021	Quail	Tracheal swab (quail)	-	QIAsymphony DSP Virus/Pathogen Midi kit (Qiagen)	Negative	Negative
21VIR/7532-3/2021	Quail	Tracheal swab (quail)	-	QIAsymphony DSP Virus/Pathogen Midi kit (Qiagen)	Negative	Negative
21VIR/7532-4/2021	Quail	Tracheal swab (quail)	-	QIAsymphony DSP Virus/Pathogen Midi kit (Qiagen)	Negative	Negative
21VIR/7533-1/2021	Partridge	Tracheal swab (partridge)	-	QIAsymphony DSP Virus/Pathogen Midi kit (Qiagen)	Negative	Negative
21VIR/7533-2/2021	Partridge	Tracheal swab (partridge)	-	QIAsymphony DSP Virus/Pathogen Midi kit (Qiagen)	Negative	Negative
21VIR/7533-3/2021	Partridge	Tracheal swab (partridge)	-	QIAsymphony DSP Virus/Pathogen Midi kit (Qiagen)	Negative	Negative
21VIR/7533-4/2021	Partridge	Tracheal swab (partridge)	-	QIAsymphony DSP Virus/Pathogen Midi kit (Qiagen)	Negative	Negative
21VIR/7534-3/2021	Magpie	Organs (magpie)	-	QIAsymphony DSP Virus/Pathogen Midi kit (Qiagen)	Negative	Negative
21VIR/7536-5/2021	Magpie	Organs (magpie)	-	QIAsymphony DSP Virus/Pathogen Midi kit (Qiagen)	Negative	Negative
21VIR/7536-6/2021	Magpie	Organs (magpie)	-	QIAsymphony DSP Virus/Pathogen Midi kit (Qiagen)	Negative	Negative
21VIR/7537-5/2021	Magpie	Organs (magpie)	-	QIAsymphony DSP Virus/Pathogen Midi kit (Qiagen)	Negative	Negative
