# Supplementary material for: Redesign and Validation of a Real-Time RT-PCR to Improve Surveillance for Avian Influenza Viruses of the H9 Subtype
Source: Viruses. 2022 Jun 10;14(6):1263. doi: 10.3390/v14061263 (PMC9227555; doi:10.3390/v14061263)
Supplement: Supplementary file 1 [file viruses-14-01263-s001.zip › Table S4.xlsx]

## Sheet: Reproducibility
	Reproducibility
	Strain and spiked dose (EID50/100ml)	Laboratory 1 Ct	Laboratory 2 Ct
	Oviduct with G1 (101,5)	35.0248	Negative
	Oviduct with Y280 (102,15)	28.8087	27.8746
	Oviduct with G1 (106,5)	16.127	15.9351
	Oviduct with Y280 (106,15)	14.8322	14.2703
	Oviduct with G1 (102,5)	30.0221	30.8015
	Oviduct with Y280 (103,15)	25.2384	25.1528
	Oviduct with G1 (105,5)	19.3691	18.8415
	Oviduct with Y280 (105,15)	18.2657	18.5735
	Oviduct with G1 (103,5)	26.5261	26.4112
	Oviduct with Y280 (104,15)	21.9638	21.6772
	Oviduct with G1 (104,5)	23.133	22.5891
	Negative oviduct	Negative	Negative
	Negative oviduct	Negative	Negative
